# Supplementary material for: Lactate-dependent transcriptional regulation controls mammalian eye morphogenesis
Source: Nat Commun. 2023 Jul 14;14:4129. doi: 10.1038/s41467-023-39672-2 (PMC10349100; doi:10.1038/s41467-023-39672-2)
Supplement: Supplementary file 3 — Source Data [file 41467_2023_39672_MOESM3_ESM.xlsx]

## Sheet: Fig.2I
	Rax
	control	GNE-140
	1	0.0743657
	0.583093	0.087195
	0.595706	0.103772
	0.90078	0.106524
	0.769895	0.0929641	Average
	Six3
	control	GNE-140
	1	0.206757
	0.726284	0.262895
	0.626906	0.259989
	0.890162	0.359985
	0.810838	0.272406	Average
	Lhx2
	control	GNE-140
	1	0.353615
	0.723685	0.437396
	0.532308	0.314944
	0.732757	0.424736
	0.747188	0.382673	Average
	Pax6
	control	GNE-140
	0.75	0.380744
	0.905413	0.388101
	0.757093	0.506953
	0.680583	0.31508
	0.773272	0.39772	Average

## Sheet: Figure 3J
	2-NBDG (ANP/Heart)				2-NBDG (ANP/Heart)				2-NBDG (ANP/Heart)
	control	GLUT1 KO			control	Rax KO			control	Six3 KO
	1.6354	1.69888			3.99367	0.984245			4.47481	1.83261
	2.36656	1.84308			4.24105	1.79399			2.20838	1.54274
	2.27081	1.89037			3.00868	1.11518			2.80683	1.41441
	2.39873	1.45586			2.64339	2.13262			3.10181	1.23071
	2.675	1.87697			4.6398	1.69299			2.35387	1.31416
	2.53361	1.8685			3.12842	1.64026			2.44835	1.38713
	2.80072				3.57653	2.54177			1.53712	1.26337
	2.74877				1.69648	2.48187			3.51258	1.3598
	2.72451				2.7017	2.42849			3.60646	1.30316
	1.55301				2.14584	3.09857			2.72637	1.55885
	2.01097				2.00941	1.5301			1.98121
Average	2.33801	1.77228			2.44245	1.71729			2.06355
					2.59682	2.04834			2.245
					3.25136	3.38125			2.65018
					2.13105				2.03857
					2.59977				1.73583
					3.75729				2.0935
					3.07784				1.51749
					2.73419				2.12861
					2.38176			Average	2.48582	1.42069
				Average	2.93787	2.04193

## Sheet: Figure 3Q
	Rax/DAPI				Rax/DAPI
	control	GLUT1 CKO			control	LDHA CKO
	0.808935	0.560895			0.824425	0.336632
	0.442169	0.922115			1.06394	0.325352
	0.946003	0.824576			1.00391	0.209321
	1.08659	0.962774			1.0158	0.185856
	0.843516	0.78349			1.02364	0.224851
	0.922115	0.466081			0.700299	0.157104
	0.824576	0.576171			0.628824
	1.28377	0.62315			0.255904
	1.26358	0.544917			0.983771
	0.977816	0.455808			0.967987
	1.21956	0.476254		Average	0.84685	0.239853
	0.860798	0.596191
	0.795202
	0.581045
	0.696012
	0.576835
	1.13254
Average	0.897709	0.649369

## Sheet: Figure 4A
	time	M+3 lactate		average		time	M+2 Citrate		average
	15	59.5085	80.0829	69.7957		15	6.61334	2.83201	4.72268
	30	71.5562	78.3852	74.9707		30	2.24801	13.1027	7.67538
	60	80.0306	81.6649	80.8478		60	21.3511	25.899	23.6251
	120	81.6522	78.1417	79.8969		120	14.0762	25.8319	19.954

## Sheet: Figure 4B
		Citrate		Average
	M+0	79.7903	74.1681	76.9792
	M+1	5.16157	0	2.58078
	M+2	14.0762	25.8319	19.954
	M+3	0.971937	0	0.485968
	M+4	0	0	0
	M+5	0	0	0
	M+6	0	0	0
		aKG		Average
	M+0	80.0016	75.7564	77.879
	M+1	5.46945	5.81788	5.64367
	M+2	12.6186	14.8237	13.7212
	M+3	1.09202	2.00662	1.54932
	M+4	0.686503	1.36207	1.02429
	M+5	0.131901	0.233319	0.18261
		Malate		Average
	M+0	85.097	83.3264	84.2117
	M+1	4.89529	5.62497	5.26013
	M+2	7.77755	8.53573	8.15664
	M+3	2.04221	2.271	2.1566
	M+4	0.187946	0.241897	0.214921
		Succinate		Average
	M+0	84.5685	79.7105	82.1395
	M+1	4.71004	6.15109	5.43056
	M+2	9.20159	11.0853	10.1435
	M+3	1.29943	2.64062	1.97003
	M+4	0.220417	0.412495	0.316456
		Fumarate		Average
	M+0	88.5561	82.9576	85.7568
	M+1	4.36964	5.63208	5.00086
	M+2	5.17147	8.92959	7.05053
	M+3	1.90282	2.48073	2.19177
	M+4	0	0	0
		Lactate		Average
	M+0	15.0153	18.2539	16.6346
	M+1	0.62758	0.846561	0.737071
	M+2	2.70497	2.75786	2.73142
	M+3	81.6522	78.1417	79.8969
		Pyrvuate		Average
	M+0	0.0682313	2.41552	1.24187
	M+1	0.0147955	0.208224	0.11151
	M+2	2.83676	2.90687	2.87181
	M+3	97.0802	94.4694	95.7748

## Sheet: Figure 4C, D
				ECAR							ECAR
		Time (minutes)	Glucose 2DG			Average			Time (minutes)	Lactate 2DG			Average
		1.30624	57.1675	48.3736	64.5442	56.6951			1.30624	57.8868	45.9371	55.4188	53.0809
		7.78701	48.2978	40.0412	59.5059	49.2816			7.78701	49.5426	40.8291	53.1346	47.8354
		14.2407	48.9957	39.6705	57.5199	48.7287			14.2407	50.0292	41.5268	55.8985	49.1515
		20.799	81.8138	73.2066	101.243	85.4212			20.799	50.4143	40.5689	52.101	47.6947
		27.2844	84.9202	70.2396	98.291	84.4836			27.2844	57.4134	46.1562	60.2798	54.6165
		33.7642	84.4194	68.2728	94.1852	82.2925			33.7642	54.7386	52.1735	57.9256	54.9459
		40.3201	92.6045	78.2735	107.386	92.7547			40.3201	51.2803	46.9885	54.4786	50.9158
		46.8058	93.0995	77.0362	106.627	92.2541			46.8058	48.0491	43.6874	49.7487	47.1617
		53.2549	90.5495	74.7545	103.12	89.4747			53.2549	45.2037	37.0614	45.6697	42.6449
		59.8025	75.7262	61.6362	89.2813	75.5479			59.8025	38.3133	27.858	34.9999	33.7237
		66.3171	71.1721	58.6375	81.9934	70.601			66.3171	32.8491	25.5768	31.7515	30.0591
		72.7718	66.0233	56.3719	76.0025	66.1326			72.7718	32.2853	23.9434	30.4431	28.8906
				ECAR							ECAR
		Time (minutes)	Glucose LDHi			Average			Time (minutes)	Lactate LDHi			Average
		1.30624	38.9284	59.1315	58.4318	52.1639			1.30624	42.093	43.6167	59.2545	48.3214
		7.78701	31.5669	51.1528	50.4899	44.4032			7.78701	36.8226	41.0561	52.9321	43.6036
		14.2407	32.6126	52.2565	49.2694	44.7128			14.2407	38.0311	41.107	53.6527	44.2636
		20.799	57.2538	97.519	90.7522	81.8417			20.799	37.6964	40.6376	56.3351	44.8897
		27.2844	64.3583	97.2404	87.8663	83.155			27.2844	40.8663	43.9849	59.9115	48.2542
		33.7642	64.38	95.1896	83.7215	81.097			33.7642	38.9268	42.1666	57.3564	46.1499
		40.3201	65.4822	107.521	93.793	88.9319			40.3201	38.6798	40.7881	58.89	46.1193
		46.8058	66.3344	107.454	95.1699	89.6528			46.8058	36.9475	36.9833	51.1834	41.7047
		53.2549	63.8332	104.782	92.8551	87.1569			53.2549	35.0952	33.6896	47.1075	38.6308
		59.8025	41.868	80.3515	73.3287	65.1827			59.8025	32.0434	28.6056	41.0285	33.8925
		66.3171	40.4908	78.4276	72.9241	63.9475			66.3171	30.9252	27.1734	39.4459	32.5148
		72.7718	39.8348	76.6644	72.3734	62.9575			72.7718	29.9849	25.91	37.6611	31.1853

## Sheet: Figure 4E, F
				OCR								OCR
		Time (minutes)	Glucose 2DG					Average		Time (minutes)	Lactate 2DG					Average
		1.30624	177.327	75.2887	294.619	94.3605	194.918	167.303		1.30624	111.109	323.272	151.406	357.636	343.877	257.46
		7.78285	169.649	89.039	257.457	84.7494	206.67	161.513		7.78285	113.291	279.407	132.04	296.069	271.831	218.527
		14.2402	163.29	81.809	241.932	89.9975	205.108	156.427		14.2402	110.635	264.496	124.4	270.367	248.135	203.606
		20.8201	151.381	76.6405	222.045	84.526	198.124	146.543		20.8201	100.456	254.113	110.497	240.144	229.679	186.978
		27.2803	143.161	78.6864	214.629	83.4434	198.073	143.599		27.2803	100.781	254.835	113.985	244.884	223.667	187.63
		33.7616	135.972	82.3085	205.071	83.6355	194.53	140.303		33.7616	101.182	212.398	224.208	237.31	217.741	198.568
		40.3211	105.164	76.522	177.229	73.6891	155.492	117.619		40.3211	85.917	166.043	82.0348	198.411	155.646	137.61
		46.8029	88.7685	83.4888	163.913	57.0658	119.407	102.529		46.8029	73.6624	146.504	78.4604	179.031	126.026	120.737
		53.2954	76.7235	46.9492	152.515	50.7691	94.8177	84.3549		53.2954	64.0086	121.234	69.7513	154.241	105.852	103.017
		59.8752	65.2694	47.4848	122.305	41.7097	75.8428	70.5224		59.8752	47.7134	69.1411	51.3391	99.3891	67.379	66.9923
		66.3695	61.1931	49.4379	106.562	37.2605	64.7398	63.8387		66.3695	43.1444	72.0764	52.4469	96.4391	67.5877	66.3389
		72.8072	57.6828	-26.9817	94.6443	29.6508	57.2667	42.4526		72.8072	40.9977	72.2705	55.3818	94.8097	67.3843	66.1688
				OCR									OCR
		Time (minutes)	Glucose LDHi					Average		Time (minutes)	Lactate LDHi					Average
		1.30624	277.585	112.767	391.534	337.121	356.768			1.30624	66.6455	241.714	415.503	509.437	157.094	278.079
		7.78285	266.216	119.892	333.84	294.977	326.073			7.78285	57.7199	222.27	385.136	403.334	145.646	242.821
		14.2402	255.645	122.127	305.275	276.843	305.727			14.2402	55.5647	212.701	354.45	367.386	140.286	226.078
		20.8201	242.509	112.403	287.026	264.768	286.732			20.8201	44.5607	197.14	342.34	360.434	130.787	215.052
		27.2803	254.526	102.45	289.903	259	273.216			27.2803	46.5947	197.232	331.015	349.859	133.37	211.614
		33.7616	248.757	91.5247	292.197	256.457	263.896			33.7616	46.381	196.644	326.498	345.959	132.389	209.574
		40.3211	216.882	82.1826	207.776	216.504	207.702			40.3211	39.7973	157.781	291.711	310.562	113.873	182.745
		46.8029	207.263	75.2176	160.911	172.446	148.067			46.8029	34.6166	130.693	240.932	278.699	98.9446	156.777
		53.2954	167.104	82.4884	133.875	141.189	120.685			53.2954	31.4531	107.66	194.679	223.368	85.4753	128.527
		59.8752	142.284	54.6258	127.926	122.916	97.9383			59.8752	25.3433	87.787	168.804	187.677	71.0903	108.14
		66.3695	129.194	55.4493	116.192	110.731	87.827			66.3695	24.221	75.9122	150.418	167.069	63.91	96.3061
		72.8072	122.468	56.8975	107.086	100.729	13.6098			72.8072	21.8727	69.1503	138.95	157.208	59.3824	89.3126

## Sheet: Figure 4H
		M+3 Lactate
		Control	LDHi	Lactate
		64.9976	13.7425	93.1056
		72.46	15.8037	92.9057
		64.0081	18.049	91.5471
	Average	67.1552	15.8651	92.5195
		M+3 Pyruvate
		Control	LDHi	Lactate
		34.3365	14.7946	60.8346
		33.4915	15.2322	34.8356
		58.5068	25.4389	47.9692
	Average	42.1116	18.4886	47.8798
		M+3 Alanine
		Control	LDHi	Lactate
		44.5416	30.6183	27.3871
		32.9191	34.7022	27.7434
		37.5739	32.9809	27.5453
	Average	38.3449	32.7671	27.5586
		M+3 Citrate
		Control	LDHi	Lactate
		0.822105	0.386681	4.85402
		0.519746	0.816294	1.45059
		0	0.943787	0
	Average	0.447284	0.715587	2.10154

## Sheet: Figure 5C
	Six3
	control	GNE-140	GNE-140+lactate
	1	0.348054	0.932892
	0.884591	0.322466	1.01519
	1.33904	0.538273	1.15639
Average	1.07454	0.402931	1.03482
	Rax
	control	GNE-140	GNE-140+lactate
	0.880502	0.0187997	0.637684
	1	0.24277	0.715977
	0.609472	0.281519	0.857027
	1	0.302766	1.33343
Average	0.872493	0.211464	0.886028

## Sheet: Figure 5I
	Six3
	CKO	CKO+lactate	cHet	cHet+lactate
	1	2.95542	2.71527	4.54429
	0.847187	2.50091	3.26613	4.44419
	0.92471	2.57971	3.09362	4.27974
Average	0.923966	2.67868	3.02501	4.42274
	Rax
	CKO	CKO+lactate	cHet	cHet+lactate
	1	8.57632	7.2722	12.5903
	0.861304	6.11152	9.15594	13.5082
	1.19071	7.82037	6.9207	11.998
Average	1.01734	7.50274	7.78295	12.6988

[truncated: 12 more sheets: Figure 6e, Suppl Fig.1a, Suppl Fig.1b, Suppl Fig2, Suppl Fig.3a, b, e, Suppl Fig.3d, Suppl Fig4, Suppl Fig.5c, Suppl Fig.5e, Suppl Fig.5g, Suppl Fig.6d, Suppl Fig.8a]
